# Supplementary material for: X chromosome dosage drives statin-induced dysglycemia and mitochondrial dysfunction
Source: Nat Commun. 2024 Jul 2;15:5571. doi: 10.1038/s41467-024-49764-2 (PMC11219728; doi:10.1038/s41467-024-49764-2)
Supplement: Supplementary file 4 — Supplementary Dataset 1 [file 41467_2024_49764_MOESM4_ESM.xlsx]

## Sheet: Legend
Supplemental Data 1: Metabolomics
These data are also deposited in MetaboLights (accession MTBLS9677)
General methodology:
Nonpolar lipid metabolites were quantified in mouse extracts prepared from liver, quadriceps muscle, and blood of male and female C57BL/6J mice fed chow or chow + Simvastatin for 4 weeks. Tissues were extracted in chloroform:methanol:PBS with inclusion of internal standards C12:0 dodecylglycerol (10 nmol) and penta-decanoic acid (10 nmol). Organic and aqueous layers were separated, and the aqueou…
Data for liver, muscle and blood are found under individual tabs in this workbook.
Lipid species are labeled across the top for lipid class and for fatty acid species (if relevant) noted as number of carbons in the backbone:number of double bonds.
Major lipid classes:
FFA (free fatty acid)
DHA (docosahexaenoic acid)
phytanic acid
geranyl pyrophosphate
geranylgeranyl pyrophosphate
isopentyl pyrophosphate
farnesyl pyrophosphate
CoQ9
CoQ10
cholesterol
cholesteryl ester
7-dehydrocholesterol
lanosterol
1,3,5(10)-estratrien-3-OL-17-one
1,3,5(10)-estratrien-17B-diol
1,3,5(10)-estratrien-17B-diol
2-hydroxyestrone
1,3,5(10)-estratrien-2,3,17B-triol
1,3,5(10)-estratrien-2,3,17B-triol
1,3,5(10)-estratrien-3,4,17B-triol 4-methyl ether
Pregninolone transition #1
Pregninolone transition #2
Pregninolone sulfate
Testosterone transition #1
Testosterone transition #2
DHT transition #1
DHT transition #2
ceramide
sphinganine
sphingomyelin
MAG (monoacylglycerol)
DAG (diacylglycerol)
TAG (diacylglycerol)
LPA (lysophosphatidic acid)
LPI (lysophosphatidic inositide)
LPE (lysophosphatidylethanolamine)
LPC (lysophosphatidylcholine)
LPS (lysophosphatidylserine)
PC (phosphatidylcholine)
PE (phosphatidylethanolamine)
PS (phosphatidylserine)
PI (phosphatidylinositol)
cardiolipin

## Sheet: Liver
Group	C16:0 FFA	C18:1 FFA	C18:0 FFA	C20:4 FFA	phytanic acid	C20:0 FFA	geranyl pyrophosphate	DHA	C22:0 FFA	C24:0 FFA	C26:0 FFA	C16:0 LPA	lanosterol	C22:6 NAT	C18:1 LPA	C18:0 LPA	geranylgeranyl pyrophosphate	C18:1 LPI	C18:0 LPI	18:1/C16:0 ceramide-1-phosphate*	18:0/C16:0 ceramide-1-phosphate*	C20:4 LPI	C16:0/C18:1 PA	C18:0e/C18:1 PAe	C16:0/C20:4 PA	C18:0/C18:1 PA	C18:0/C20:4 PA	M-2H Cardiolipin C18:1/18:1/18:1/18:1 T2	C16:0/C16:0 PI	C16:0/C18:1 PI	C16:0/C20:4 PI	C18:0/C18:1 PI	C18:0/C20:4 PI	C2:0 AC	C4:0 AC	C6:0 AC	isopentyl pyrophosphate	1,3,5(10)-estratrien-3-OL-17-one	1,3,5(10)-estratrien-17B-diol	Estradiol	2-hydroxyestrone	1,3,5(10)-estratrien-2,3,17B-triol	Testosterone transition #1	Testosterone transition #2	DHT transition #1	DHT transition #2	C16:0 NAE	sphingosine	1,3,5(10)-estratrien-3,4-diol-17-oe 4-methyl ester
C57BL/6J-female Chow	1.16649	1.1141	1.25389	0.73421	0.925759	0.904686	0.972863	1.01843	1.18238	1.61108	1.81952	1.10842	1.91186	0.653402	1.05639	1.01536	1.19958	1.2619	1.03891	0.964576	0.989928	0.971494	1.03186	0.793931	0.942783	1.08285	1.09338	1.20343	1.21667	1.11527	1.15714	1.12276	1.01884	0.899821	1.0703	0.713308	1.0954	1.10416	0.959965	0.659802	1.01927	0.611319	1.33055	0.959245	0.952996	1.04927	0.774822	0.853054	0.953019
C57BL/6J-female Chow	1.3556	1.7012	1.27383	1.08301	1.27782	1.3228	1.32546	0.627863	1.07434	1.58197	1.63919	0.828456	1.74495	0.68301	0.904473	0.781131	1.01705	0.827081	0.764688	1.00798	0.886356	0.572252	1.11729	0.988019	0.812936	0.924334	0.877685	1.0552	1.55852	1.25692	1.2545	1.06995	0.951173	0.688428	1.16987	1.34888	0.822808	0.984529	1.35941	0.629399	0.744671	0.933471	0.984142	0.784174	0.927643	1.00133	1.31981	1.15669	1.0642
C57BL/6J-female Chow	0.797452	0.685883	0.860814	0.591371	1.05755	1.12422	1.00887	0.867375	1.32637	0.662561	0.496913	1.00305	0.462004	0.481961	0.959878	1.0006	1.0817	0.776313	0.873391	1.04121	1.02467	0.932878	0.933776	1.05003	0.925155	1.05108	0.970273	0.83061	0.540817	0.598374	0.806178	0.759877	1.03106	1.3372	1.04197	0.546906	0.949912	0.991396	0.935716	0.946414	1.05776	0.264757	0.867529	1.22964	0.926906	0.972198	0.995307	0.993287	0.950837
C57BL/6J-female Chow	1.02505	0.860887	0.869482	1.40565	0.939414	0.920306	0.874401	1.21283	0.545252	0.707371	0.648361	0.991218	0.483669	1.21059	0.952675	1.1231	0.791704	0.597865	1.00347	1.0612	1.05193	1.12727	1.01971	1.0711	1.46642	0.895279	1.03831	1.01022	0.659231	1.03109	0.710663	1.09115	1.03663	0.938735	0.719317	1.27535	1.06786	0.959807	0.964602	0.405226	1.04971	1.51963	0.999102	1.10728	0.881067	0.943048	0.961434	0.973455	1.02237
C57BL/6J-female Chow	0.655407	0.637929	0.741992	1.18576	0.799459	0.727989	0.818412	1.2735	0.871658	0.437019	0.396017	1.06885	0.397523	1.97104	1.12658	1.07981	0.909963	1.53684	1.31955	0.925032	1.04712	1.39611	0.897359	1.09691	0.852705	1.04645	1.02035	0.900529	1.02476	0.998334	1.07152	0.956265	0.962293	1.13582	0.998542	1.11556	1.06401	0.960103	0.780311	2.35916	1.12859	1.67082	0.818676	0.919654	1.31139	1.03416	0.948624	1.02352	1.00958
C57BL/6J-female Statin	0.741391	0.866612	0.747283	0.670677	0.581213	0.690653	0.930757	0.678039	1.17893	0.59935	0.343047	0.654796	0.315901	1.69355	0.895571	1.02912	0.410581	0.428142	0.689892	0.995535	0.904602	0.719315	0.876475	0.786102	1.0214	0.911911	0.901967	1.04075	0.54424	0.576725	0.589204	0.598898	0.756271	0.209221	0.446818	0.561204	0.928274	0.796096	0.84693	0.297585	1.09268	1.12118	0.595416	0.493773	0.680666	0.677108	1.53202	1.29072	0.810169
C57BL/6J-female Statin	0.700372	0.667649	0.715254	0.718194	0.632422	0.740168	0.740259	0.491177	0.632984	0.82607	0.786059	0.85283	1.26159	0.693216	0.777273	1.15673	0.602555	0.863873	1.21664	1.12993	1.06066	0.756053	0.977388	1.16284	0.950282	0.94955	1.12919	0.980756	1.11237	0.758176	0.663339	0.721743	1.0635	0.409574	0.993705	0.675532	0.921118	0.840279	0.859675	0.0252657	1.09986	2.13615	0.703063	0.742512	0.920148	1.14217	1.06425	1.02072	1.03987
C57BL/6J-female Statin	0.643092	0.462033	0.675255	0.456458	0.689928	0.554634	0.745028	0.414102	0.468889	0.602965	0.662637	0.505274	0.406887	0.74251	0.487897	1.06256	0.765696	0.49791	0.634942	1.08403	1.09922	0.730514	0.792036	0.891981	0.849015	0.769401	0.924491	1.00018	1.2835	1.21747	0.584172	1.26481	0.885884	0.172722	0.792446	0.434129	0.939468	0.834052	0.702785	0.297227	1.06108	1.32354	0.751443	0.487857	1.15457	1.33493	0.913495	0.84382	0.888782
C57BL/6J-female Statin	0.635877	0.773148	0.658613	0.881271	0.425278	0.540649	0.835877	0.852867	0.57926	0.430832	0.275536	0.904449	0.308116	1.18338	0.663533	1.00098	1.06374	0.718617	1.04278	1.05279	1.07446	0.943073	0.980703	1.01494	1.0675	1.10238	1.08076	0.918703	0.717539	0.474288	0.565175	0.524823	0.837722	0.591639	0.976171	0.730665	1.10082	0.959662	0.710766	0.374209	1.15346	0.939348	1.11093	0.927904	1.047	1.13462	1.07757	1.03973	0.819035
C57BL/6J-female Statin	0.601357	0.35201	0.660792	0.198155	0.805068	0.752495	0.945518	0.433708	0.821399	0.773331	0.942475	0.809795	0.544328	0.613639	0.604553	0.929605	0.551543	0.392053	0.623283	0.980323	0.855584	0.563541	0.775266	0.868387	0.806685	0.855115	1.03473	0.863121	0.707022	0.772497	0.523678	0.744477	0.733542	0.0873201	0.720865	0.544676	0.927784	0.905953	0.753432	0.851003	1.30325	1.96971	1.80537	0.668927	0.900422	0.844003	1.35416	1.21824	1.0596
C57BL/6J-male Chow	0.980885	0.741143	1.10798	0.744144	0.882725	0.970595	1.09202	0.757429	0.604463	0.86068	0.756744	0.871629	1.07441	0.710746	0.734887	0.909903	0.887437	0.822283	1.11465	0.994961	0.999661	0.906325	0.96701	0.960729	1.02468	0.962007	0.990123	1.03159	1.13536	1.14763	1.11601	0.955034	0.992468	1.23554	0.919729	0.796854	0.93089	0.862939	0.930922	0.119506	0.859545	1.08658	1.04158	0.976626	0.775607	0.901985	1.11709	1.03983	0.977893
C57BL/6J-male Chow	1.24612	0.906593	1.10999	1.01191	1.25163	1.12719	1.13371	0.932638	1.22392	1.29317	1.36729	1.28657	1.13366	0.803444	0.672315	1.10623	2.1145	0.934171	0.910421	1.46007	1.14193	1.31527	1.17816	1.23856	1.25053	1.29984	1.21927	1.13597	1.03879	1.18011	1.1419	1.05066	1.174	1.21124	0.77024	1.06602	1.31289	1.15551	1.08126	0.341706	1.34516	0.517182	1.38791	1.55071	1.48437	1.08383	1.07426	1.02213	1.27327
C57BL/6J-male Chow	1.37077	1.07989	1.30898	0.881649	1.35525	1.31977	1.33711	1.09803	1.74895	1.85737	1.80184	1.09948	1.42715	0.770076	1.14433	1.12276	0.345169	1.24777	0.956221	1.02169	1.15539	0.994726	1.10009	1.1429	1.03978	1.01671	1.15372	0.980212	1.4594	1.20961	1.01619	1.13288	1.11218	0.935353	1.06917	0.768697	0.943594	1.12938	1.35707	0.35183	0.935629	2.29103	0.75488	1.28198	1.29484	1.26715	0.931468	0.988167	1.12988
C57BL/6J-male Chow	0.827217	1.71139	0.813935	1.55901	0.842898	0.867022	0.739963	1.42093	0.839893	0.636685	0.641177	1.13772	0.792021	1.7605	1.74627	1.17971	1.18255	1.18834	1.10291	0.879747	1.0248	1.17152	1.00136	1.02541	1.02281	0.969253	0.877868	0.989321	0.521672	0.73775	0.995373	1.01351	1.05236	1.05514	1.71794	1.57177	0.885717	1.06849	0.917278	0.342742	0.907017	0.948509	1.07679	0.762916	0.653622	0.624573	0.852031	0.933116	0.787004
C57BL/6J-male Chow	0.575002	0.560984	0.659123	0.80329	0.667501	0.715424	0.697199	0.790977	0.582765	0.352095	0.432952	0.604598	0.572762	0.955231	0.702197	0.681396	0.470342	0.807438	0.915796	0.643529	0.678217	0.612162	0.753382	0.632401	0.662193	0.752191	0.759019	0.862906	0.84478	0.724907	0.730525	0.847922	0.668995	0.562717	0.522915	0.796661	0.926905	0.783673	0.713467	3.84422	0.95265	0.156702	0.738841	0.427769	0.791562	1.12247	1.02515	1.01675	0.831959
C57BL/6J-male Statin	0.896077	0.745212	0.874642	0.815289	0.798919	0.893579	0.708995	1.24804	1.11628	0.761827	0.649381	0.923652	1.00279	0.918386	0.693329	0.899174	0.525232	0.467374	1.2422	0.988625	0.90577	1.12303	1.08483	1.10987	1.05751	1.13263	0.852154	0.936645	0.913397	1.08951	1.04852	1.28052	1.19194	1.22102	0.790088	0.439338	0.997657	0.95877	0.882019	3.18365	0.877714	0.493606	1.58262	0.675085	1.16777	0.781559	0.429969	0.526831	0.922944
C57BL/6J-male Statin	1.17195	0.857163	0.97608	0.973439	0.885335	0.821876	0.723239	0.829822	1.23057	1.16359	0.75951	1.03115	1.1677	0.975964	1.26159	0.919633	0.0941928	0.876876	1.36773	0.799592	0.778446	0.9422	1.01825	0.921093	0.809779	1.04258	0.799378	0.807549	0.760039	1.00854	0.917385	0.870558	0.939615	0.818583	1.16339	0.760714	0.869113	0.944334	0.847399	0.18784	0.734406	1.14456	0.952543	0.906426	0.939084	0.454066	0.699646	0.7685	0.796206
C57BL/6J-male Statin	1.31653	1.41587	1.06779	1.86944	1.09029	1.08023	0.968196	1.4137	1.1935	1.46802	1.24796	1.22707	1.46082	1.95889	0.888472	0.984907	0.74148	1.05223	1.06753	0.951334	0.998892	1.18294	1.1332	0.947576	1.10093	1.05035	0.987045	0.857823	1.45706	1.01649	1.01722	1.13513	1.19213	1.40175	2.26568	1.67764	0.890036	1.05885	1.13348	0.408526	0.601945	0.935083	0.892459	1.39866	1.58092	1.26836	1.104	1.11686	1.07642
C57BL/6J-male Statin	1.60464	2.3497	1.35753	1.12908	1.63736	1.57667	1.51429	1.28314	1.89582	1.48905	1.34076	1.26767	2.44033	0.732447	1.60903	1.24864	2.69998	1.64459	1.51482	0.740102	0.743635	1.16104	0.888022	0.746432	0.715128	0.863193	0.788357	1.01222	0.996114	0.65439	1.10447	0.761213	0.938047	1.43044	3.53811	0.593517	1.0076	1.34392	1.67414	0.260515	0.676384	1.20481	0.975704	1.36024	1.68396	1.336	0.599051	0.683563	1.13498
C57BL/6J-male Statin	1.36608	1.24234	1.19121	1.92129	1.47133	1.70317	1.46617	2.0219	2.02862	1.3193	1.30976	1.17767	1.85304	1.25148	0.975759	1.68124	1.18385	2.07498	2.38467	1.12162	1.17691	1.67838	1.17928	1.0833	0.877079	1.19111	0.983465	0.912799	1.69885	1.36019	1.09541	1.51469	1.48257	2.22618	3.54029	0.388661	0.925186	1.29337	1.86478	0.792624	0.663336	1.9015	0.787172	1.65598	1.54425	1.08433	2.77833	2.51582	1.01998
[truncated: 86 more columns]

## Sheet: Muscle
Group	C16:0 FFA Results	C18:1 FFA Results	C18:0 FFA Results	C20:4 FFA Results	phytanic acid Results	C20:0 FFA Results	geranyl pyrophosphate Results	DHA Results	C22:0 FFA Results	C16:0 NAT Results	C24:0 FFA Results	C18:2 NAT Results	C18:1 NAT Results	C18:0 NAT Results	C26:0 FFA Results	C16:0 LPA Results	C20:4 NAT Results	C18:0e LPAe Results	lanosterol Results	C18:1 LPA Results	C18:0 LPA Results	C22:0 NAT Results	geranylgeranyl pyrophosphate Results	C20:4 LPA Results	C18:0 LPI Results	18:1/C16:0 ceramide-1-phosphate* Results	18:0/C16:0 ceramide-1-phosphate* Results	C20:4 LPI Results	C16:0/C18:1 PA Results	C18:0e/C18:1 PAe Results	C16:0/C20:4 PA Results	C18:0/C18:1 PA Results	C18:0/C20:4 PA Results	M-2H Cardiolipin C18:1/18:1/18:1/18:1 T2 Results	C16:0/C16:0 PI Results	C16:0e/18:1 PIe Results	C16:0/C18:1 PI Results	C16:0/C20:4 PI Results	C18:0/C18:1 PI Results	C18:0/C20:4 PI Results	C2:0 AC Results	C4:0 AC Results	C12 MAGE Results	isopentyl pyrophosphate Results	1,3,5(10)-estratrien-3-OL-17-one Results	1,3,5(10)-estratrien-17B-diol Results	Estradiol Results	2-hydroxyestrone Results	1,3,5(10)-estratrien-2,3,17B-triol Results
C57BL/6J-female Chow	0.874559	0.657788	0.998694	0.71757	0.818789	0.763759	0.820617	0.879687	0.799212	0.881862	1.09381	0.633711	0.795883	0.814077	1.04664	1.02145	0.59765	0.773365	0.576202	1.05524	0.915798	1.1153	1.18118	1.44789	1.06518	0.885218	0.861485	1.20164	0.988644	0.893732	0.930445	0.775174	0.922898	1.05295	0.561818	0.907863	0.592535	0.861186	0.545604	0.902964	0.843411	0.441699	0.923905	0.485903	0.73762	0.523308	0.595733	0.590336	0.115139
C57BL/6J-female Chow	0.509958	0.43479	0.631874	0.741962	1.64194	1.6128	1.6756	1.62308	1.42141	0.81449	0.49692	0.755338	0.954477	0.909569	0.539148	0.793021	0.338438	0.653744	0.574893	0.890827	0.906236	0.956551	1.16218	1.15803	0.928219	1.06157	1.08387	0.865096	0.907402	0.763937	0.868993	0.981272	0.803867	0.817416	1.16373	1.74465	1.13012	0.818776	1.50557	0.965307	1.12431	1.13081	1.29347	1.15297	1.16518	0.916684	1.14126	0.758833	1.03401
C57BL/6J-female Chow	1.15865	1.06074	1.15132	1.00944	1.0774	1.04503	1.04536	1.0211	0.872674	0.975245	1.27501	0.953447	0.781877	0.983872	1.2265	0.868848	1.1914	0.897436	1.03498	0.891693	0.905349	1.15236	0.433644	1.3991	0.988461	0.841881	0.895711	0.710069	0.967566	0.754376	0.965817	0.966261	1.03612	0.850692	1.08057	1.77159	1.31058	1.06365	0.936895	1.02648	1.15358	0.806104	1.05094	1.0133	1.11148	1.25415	1.14756	1.26633	1.18681
C57BL/6J-female Chow	1.54526	2.02703	1.35016	1.19821	0.837724	0.892132	0.811228	0.827519	0.991926	0.934078	1.30023	1.21598	0.974565	1.14849	1.25762	1.06919	1.74587	1.20834	1.92851	0.939575	1.07695	0.920751	0.0752202	0.0306538	0.884865	1.0921	1.06341	1.05141	1.05508	1.22659	1.1572	1.12495	0.967143	1.04772	1.02879	0.455539	0.902542	0.988313	0.830613	1.01059	0.829881	1.39385	0.88812	1.16825	1.0161	1.34244	1.12005	1.13451	1.69177
C57BL/6J-female Chow	0.911573	0.819654	0.867949	1.33282	0.624142	0.686283	0.647194	0.648615	0.914781	1.39432	0.834028	1.44152	1.4932	1.14399	0.930093	1.24749	1.12665	1.46711	0.885412	1.22267	1.19567	0.855039	2.14777	0.964324	1.13328	1.11923	1.09552	1.17179	1.08131	1.36136	1.07755	1.15234	1.26997	1.23123	1.1651	0.120352	1.06422	1.26807	1.18132	1.09467	1.04882	1.22754	0.843566	1.17958	0.969615	0.963421	0.995398	1.24999	0.972271
C57BL/6J-female Statin	1.02784	1.22644	0.919246	1.53991	0.56371	0.529059	0.567032	0.609598	0.686028	1.7403	0.508819	1.95533	1.57488	1.82994	0.514576	1.67094	0.808467	1.5071	0.808488	1.62663	1.79137	0.81907	1.38127	2.32661	2.01646	1.40335	1.37526	2.92178	1.35934	1.76147	1.24834	1.81371	1.37182	1.00924	2.56032	2.60722	1.95369	1.63026	1.84052	1.31813	1.17035	1.33341	0.574547	0.408074	0.47283	0.516066	0.48383	0.536271	0.499441
C57BL/6J-female Statin	1.83819	1.89384	1.7374	1.65737	1.23191	1.22439	1.16027	1.1357	1.27936	1.85971	2.55628	1.76699	2.11908	1.88414	2.58779	1.83401	1.58121	1.4766	1.9498	1.72697	2.04267	2.07565	0.577194	2.47912	2.06923	1.40646	1.5245	5.55891	1.84712	1.59087	1.49309	1.47267	1.41464	0.829474	2.18638	2.24693	2.02917	1.68031	1.52199	1.70841	3.92344	1.693	0.526568	0.651465	0.47098	0.751872	0.75044	0.647832	0.760202
C57BL/6J-female Statin	1.61792	2.54563	1.42471	1.0637	0.590603	0.612919	0.658339	0.591805	0.845443	0.849741	0.938874	1.28255	1.21994	0.96536	0.916435	1.03749	0.68576	1.23807	1.11203	0.849982	1.74048	0.616931	0.18695	1.69563	1.21981	1.0764	0.988387	2.4605	1.17878	1.29931	1.1248	0.956015	1.01974	0.172791	0.953089	0.984985	1.13715	1.09437	1.03218	1.10778	1.16317	0.886644	0.846396	1.26441	0.916567	0.860772	0.722809	0.953816	1.83171
C57BL/6J-female Statin	1.02372	1.24585	1.01945	0.980239	0.841027	0.892932	0.843685	0.857146	0.894768	1.13102	0.756977	1.49145	1.11668	1.08803	0.801061	1.03	0.655932	0.647265	0.582387	0.932459	1.1148	1.01889	0.345186	1.45655	2.13797	0.927696	0.952498	3.02728	1.05855	0.947826	0.98463	1.08439	0.992161	0.583676	1.33759	0.141947	1.41745	1.0921	1.21479	1.08076	1.70236	0.702222	0.977621	1.15246	1.09867	1.14418	0.771847	1.17883	0.490685
C57BL/6J-female Statin	3.67724	6.73581	2.97418	1.53883	1.14808	1.171	1.01181	1.09565	1.34913	0.935729	2.36307	1.12325	0.999833	1.07722	1.88513	0.914725	2.48942	0.654316	1.79075	0.679207	1.1667	0.639636	0.488552	0.767673	1.51842	1.03346	1.04307	1.69294	0.953017	0.86991	0.921828	1.12588	1.16187	1.05139	1.92145	0.0563805	1.37527	1.14331	1.43226	1.0663	2.37637	2.33448	1.13106	1.43005	1.41651	2.70464	0.845254	1.22032	2.00881
C57BL/6J-male Chow	1.40469	2.22982	1.00287	2.02348	0.948494	0.955616	0.99688	1.17876	1.1345	1.25712	0.695884	0.845854	1.01928	0.712263	0.787661	0.875039	0.764727	1.1756	0.775661	0.793183	0.920029	2.37496	0.701947	0.916748	0.597602	1.30124	1.20726	0.605134	1.05908	1.33191	1.05619	1.16691	1.02619	1.83486	0.543509	0.0239696	0.669955	1.00663	0.72928	1.06532	0.422192	0.638775	1.26403	1.20714	1.29064	0.92132	0.390903	1.08168	1.04244
C57BL/6J-male Chow	0.692245	0.444362	0.840372	0.836227	0.659081	0.678195	0.694656	0.851291	0.717352	1.29686	0.733058	1.45281	1.06357	1.47772	0.740738	1.523	0.544822	1.29528	0.653167	1.41595	1.51203	0.518357	0.121377	1.51141	0.989892	1.05254	1.18869	1.00255	1.41026	1.16634	1.23239	1.2275	1.24836	0.718452	0.923057	1.20437	0.999511	1.26838	0.952633	1.19767	0.415645	0.457872	0.47669	0.442922	0.460742	0.437119	0.215048	0.447223	0.834574
C57BL/6J-male Chow	0.498143	0.346115	0.535834	0.704922	0.565103	0.557121	0.608612	0.750185	0.578812	0.91449	0.486593	0.910838	1.10776	0.995883	0.479346	1.08439	0.433806	1.13204	0.450926	0.965029	0.972943	0.150675	2.12534	1.1039	1.07408	1.00443	1.00963	1.64445	0.928067	0.926262	0.955454	0.883876	0.926025	0.555618	1.02219	1.1735	0.965381	0.938421	0.952485	0.91475	0.526004	0.472603	0.749992	0.647889	0.634107	0.510783	0.845957	0.794338	1.12966
C57BL/6J-male Chow	0.974809	0.915089	1.06479	0.510038	1.22225	1.1897	1.12609	0.988629	1.29133	0.690418	1.15048	0.766274	0.731587	0.648985	1.08561	0.543454	1.15852	0.47519	1.28016	0.751616	0.593928	0.529323	1.86965	0.622727	1.28131	0.769001	0.76463	1.05428	0.672279	0.746814	0.830195	0.891477	0.75098	1.37338	1.2415	1.06006	1.10347	0.653077	1.14085	0.846736	2.16365	2.1777	1.73075	1.91817	1.63858	1.88925	2.02487	1.93143	1.61251
C57BL/6J-male Chow	1.43011	1.06461	1.55613	0.925334	1.60507	1.61937	1.57377	1.23113	1.27801	0.841112	1.93399	1.02422	1.0778	1.16515	1.90664	0.974109	2.09812	0.921892	1.84009	1.07423	1.00107	1.42669	0.181687	0.845215	1.05712	0.872795	0.829793	0.693584	0.930315	0.828671	0.925765	0.830231	1.04844	0.517689	1.26974	1.53809	1.26168	1.13349	1.22475	0.975523	1.47251	1.25305	0.778538	0.783878	0.97593	1.24153	1.52322	0.745326	0.380816
C57BL/6J-male Statin	1.55047	1.41787	1.70102	1.17307	1.39616	1.34492	1.3708	1.20716	1.13538	0.890856	1.65923	1.60171	1.43437	1.40232	1.79046	1.11206	1.2617	1.54454	1.41133	0.94509	1.08666	2.09535	1.12782	1.07397	0.899487	0.965249	0.880919	0.932384	0.902013	1.03283	0.856347	1.05464	0.983069	0.617913	1.40884	0.130837	1.17375	1.01567	1.02022	0.991138	0.975563	1.47081	0.650282	0.526661	0.708515	0.726606	0.826489	0.571208	0.143782
C57BL/6J-male Statin	1.03561	0.86033	1.07542	0.628727	0.896991	0.864524	0.884287	0.943331	1.01551	0.70836	1.0668	0.894403	0.689619	0.982371	1.06014	1.01177	0.713451	0.916105	1.29171	0.903391	1.03644	2.05686	2.35335	1.07514	0.729057	0.93528	0.957171	1.01258	0.800923	0.856302	0.794176	0.994066	0.894054	0.810263	0.587424	0.663029	0.644042	0.721728	0.704198	0.846342	0.476408	0.634269	0.755025	0.608008	0.857406	0.685602	0.416509	0.668936	0.452081
C57BL/6J-male Statin	0.495556	0.461877	0.514445	0.618503	0.55942	0.602138	0.581676	0.694705	0.480475	1.01599	0.286206	1.7013	1.40246	1.54082	0.31279	0.926075	0.344567	0.90602	0.436912	1.05326	1.06452	3.60906	2.1453	0.889537	1.1567	0.904792	0.838228	1.15467	0.943782	0.984578	0.964268	0.984398	1.01545	0.659178	1.4444	1.49974	1.17407	0.983745	1.08353	0.999253	0.631871	1.2494	0.735286	0.70424	0.581816	0.641387	0.884523	0.781789	1.29298
C57BL/6J-male Statin	0.675369	0.34879	0.774509	0.854212	0.831272	0.806946	0.808234	1.00844	0.795074	0.751632	0.788735	1.44879	1.11586	0.815831	0.802519	0.773851	0.755299	0.712654	0.749862	0.657883	0.955095	1.1306	0.372097	0.628693	1.21747	0.802732	0.81924	1.0065	0.758865	1.06368	0.85242	0.95065	1.03617	1.1688	1.34961	1.39298	1.14524	0.765036	1.24885	0.83495	1.73229	1.58637	0.624993	0.52946	0.620648	0.701138	0.332627	0.627822	0.936466
C57BL/6J-male Statin	0.925652	0.598044	1.00079	0.988181	1.12853	1.04127	1.06054	1.02879	0.847563	0.974654	1.1406	0.965519	0.867842	1.36431	1.23478	1.19643	1.13101	0.804132	1.07428	1.67676	0.988575	2.58551	1.59843	1.39056	1.17297	1.035	0.926776	0.888368	1.13665	1.08286	0.871379	1.079	1.12338	0.710363	1.05061	1.10638	0.912868	1.00012	1.03956	0.942483	1.89142	2.3533	0.969817	0.83806	1.11742	0.94951	0.258863	1.13821	0.445635
[truncated: 87 more columns]

## Sheet: Plasma
Group	C16:0 FFA	C18:1 FFA	C18:0 FFA	C20:4 FFA	phytanic acid	C20:0 FFA	geranyl pyrophosphate	DHA	C22:0 FFA	C24:0 FFA	C26:0 FFA	C16:0 LPA	C18:0e LPAe	lanosterol	C22:6 NAT	C18:1 LPA	C18:0 LPA	geranylgeranyl pyrophosphate	C20:4 LPA	C18:1e LPIe	C18:0 LPI	18:1/C16:0 ceramide-1-phosphate*	18:0/C16:0 ceramide-1-phosphate*	C16:0/C18:1 PA	C16:0/C20:4 PA	C18:0/C18:1 PA	C18:0/C20:4 PA	M-2H Cardiolipin C18:1/18:1/18:1/18:1 T2	C16:0/C18:1 PI	C16:0/C20:4 PI	C18:0/C18:1 PI	C18:0/C20:4 PI	C2:0 AC	C4:0 AC	isopentyl pyrophosphate	1,3,5(10)-estratrien-3-OL-17-one	1,3,5(10)-estratrien-17B-diol	Estradiol	2-hydroxyestrone	1,3,5(10)-estratrien-2,3,17B-triol	Testosterone transition #1	Testosterone transition #2	DHT transition #1	DHT transition #2	C16:0 NAE	sphingosine	1,3,5(10)-estratrien-3,4-diol-17-oe 4-methyl ester	sphinganine	1,3,5(10)-estratrien-3,4,17B-triol 4-methyl ether
C57BL/6J-female Chow	1.05782	0.966079	0.82513	0.706734	0.744787	0.682367	0.6046	0.616207	0.751443	0.697581	0.721368	0.919026	1.1774	0.865029	0.394394	0.878849	0.793276	0.759354	0.84928	0.877246	0.687446	0.544191	0.444624	0.553191	0.705883	0.388487	0.64173	0.569227	0.471916	0.398317	0.462244	0.351675	1.26152	0.491284	0.65302	0.863188	0.822546	0.560665	1.02333	0.890451	1.16456	0.668508	0.77766	0.851412	0.974864	0.985946	0.795664	0.673345	0.937192
C57BL/6J-female Chow	0.94443	0.876614	0.787244	0.615098	0.796853	0.707588	0.7814	0.645161	0.837645	0.927609	1.02398	0.876554	0.779243	0.926127	0.540638	1.02995	0.87583	0.957234	0.93801	1.7261	0.52688	0.779829	0.774026	0.873239	0.46509	0.842697	0.69594	0.886373	0.992405	1.03252	0.906519	0.839913	1.3099	0.283563	1.99288	0.947479	1.04194	1.74844	1.27856	1.38422	1.43807	1.81971	1.38691	1.01481	1.47097	1.40852	0.957357	1.28039	1.41673
C57BL/6J-female Chow	0.922515	0.931711	1.03143	0.994285	0.832238	0.81223	0.966389	1.06221	0.978234	1.04282	1.17387	1.23121	1.08741	1.02509	0.742739	1.29468	1.20541	1.19986	1.21747	1.21534	0.486302	1.13043	1.17725	1.04178	1.06056	1.16524	0.747536	1.04809	1.02694	1.04568	1.34455	1.35842	0.730019	1.36847	0.763158	1.02327	0.92449	0.952722	0.88096	0.422159	1.14655	0.842753	0.803271	0.947706	0.529908	0.522899	1.07048	0.935238	0.696882
C57BL/6J-female Chow	1.04617	1.09281	1.24026	1.34619	1.86449	1.82549	1.76772	1.4183	1.5462	1.40155	1.23377	1.05272	1.21904	1.27599	0.956798	0.77219	1.09736	1.02688	1.03111	0.194417	2.3838	1.3843	1.35345	1.28743	1.43559	1.11201	1.28022	1.23218	1.47689	1.09434	1.04908	1.41753	0.977919	0.657402	0.802764	1.02166	1.20777	0.606324	0.892387	1.85492	1.01361	0.493065	0.928223	1.25791	1.02282	1.01332	1.14046	0.996843	0.976982
C57BL/6J-female Chow	1.02906	1.13279	1.11594	1.33769	0.761631	0.972328	0.879893	1.25812	0.886482	0.930446	0.847007	0.920482	0.736907	0.90777	2.36543	1.02432	1.02813	1.05667	0.964129	0.986901	0.915569	1.16125	1.25065	1.24436	1.33287	1.49156	1.63457	1.26413	1.03185	1.42914	1.23761	1.03246	0.720646	2.19928	0.788178	1.14441	1.00325	1.13185	0.924763	0.448246	0.237205	1.17596	1.10393	0.928164	1.00144	1.06932	1.03603	1.11418	0.972215
C57BL/6J-female Statin	0.862859	0.676323	0.829383	0.752629	0.757464	0.754422	0.69918	0.696482	0.771968	0.766058	0.742998	0.893791	0.414373	0.840004	0.979021	0.820408	1.01965	0.663523	0.948143	0.688958	0.794159	0.639828	0.582725	0.591968	0.650764	0.646777	0.719617	0.582622	0.423933	0.372067	0.409632	0.585495	0.845238	1.43549	0.78291	0.942474	0.896967	1.14523	0.856881	0.270218	1.12927	0.659791	0.785402	1.0788	1.11312	1.03826	0.894639	0.839974	0.928758
C57BL/6J-female Statin	0.715169	0.619818	0.69215	1.07623	0.782681	0.695272	0.774769	0.717875	0.716448	0.93962	0.912673	1.20334	0.443679	0.980797	1.29386	1.08992	1.48418	0.920169	1.19202	0.858574	0.883516	1.07836	0.927651	0.774337	1.39532	0.852279	1.07415	0.909809	0.554628	0.582257	0.639144	1.00303	0.917189	0.219874	0.845129	0.924933	0.82754	0.0564582	0.826809	0.322529	0.49294	0.499486	0.974748	0.900816	1.10678	1.02689	0.791408	0.569034	0.747034
C57BL/6J-female Statin	1.20259	0.958466	1.46549	1.31559	0.986157	1.08724	1.02191	1.18299	1.13377	7.72011	5.51729	0.966564	1.13519	1.33055	1.24991	0.749176	1.68993	0.898226	1.15977	1.45167	1.18161	1.01531	0.948695	0.93349	1.20182	0.792879	1.21416	1.0569	1.19793	0.686685	1.42727	1.49713	0.867347	2.3912	0.703245	0.933874	0.837992	1.33491	0.865396	0.801943	0.429739	1.11094	0.892486	1.16166	0.970546	1.01208	0.807139	0.789284	0.855144
C57BL/6J-female Statin	1.47659	1.6718	1.59029	1.81723	1.78499	1.64917	1.94651	1.82106	1.67405	1.97142	1.3012	1.42098	1.49438	1.45553	1.5561	1.04036	1.42876	1.16998	1.24513	1.72905	1.5785	1.61334	1.70212	1.3228	1.55525	1.13274	1.91941	1.80027	0.913786	0.939954	0.904117	1.27868	0.810542	0.0686193	0.786491	1.00164	1.09044	0.0411406	0.673334	0.647514	1.04664	0.624053	1.03706	1.17998	1.14267	1.13717	1.19166	0.854751	0.78757
C57BL/6J-female Statin	1.19617	1.0949	1.74096	1.65668	1.88257	2.04769	1.88174	1.63048	1.65644	1.45999	1.05618	1.09953	0.509921	1.01973	0.506635	0.640735	1.15296	0.768944	0.883786	0.524861	10.27	1.56505	1.50058	1.10719	1.40974	1.26387	1.83789	1.40262	1.7765	1.31467	2.05553	1.95675	0.568629	0.1425	0.857001	0.969132	0.952177	0.0632057	0.748694	0.232907	0.614263	1.01823	1.26382	1.07485	1.1877	1.15985	0.829244	0.757215	0.871527
C57BL/6J-male Chow	1.09779	1.13481	1.02705	1.11219	0.965445	1.14827	0.908597	1.22847	0.945713	1.02282	0.775189	1.02823	1.21531	1.15627	1.57243	1.08896	1.0297	0.921858	1.11232	1.17895	0.815025	1.02363	0.988006	0.934987	1.35989	0.935006	0.838701	0.893184	0.876306	0.898615	0.889151	0.921538	1.31827	0.338405	0.963344	0.95561	0.96106	0.610531	0.944836	1.09762	2.41867	1.02665	0.751755	0.8631	1.41214	1.33493	0.81579	0.798662	1.241
C57BL/6J-male Chow	0.994128	0.878397	0.959637	1.11717	1.03867	1.03401	0.885116	1.04497	1.21425	1.06713	1.17621	1.08391	1.5752	1.18882	1.32027	0.820616	1.23309	1.08681	1.08459	1.75307	0.92317	1.16833	1.11547	1.02623	0.865628	0.920554	0.947902	0.915354	0.765323	0.760276	0.745709	0.98685	0.97331	0.560849	1.0772	1.03999	0.901183	0.900864	0.991263	0.979781	0.182956	0.813232	0.916006	0.851516	0.568209	0.645539	0.842509	1.06998	0.879633
C57BL/6J-male Chow	0.812614	0.643107	0.903574	0.801295	1.01429	0.939166	0.921958	0.799464	1.21228	0.898995	1.46102	1.01203	0.734024	0.916096	0.143285	0.813939	1.05251	0.927321	1.01213	0.951203	0.395785	0.869297	0.852865	1.01327	1.30494	0.85279	1.07991	0.985407	0.993243	0.863488	0.836342	0.985653	1.14335	2.66254	0.882696	0.952741	1.06659	1.28733	1.1376	0.894532	0.627034	0.990613	1.23106	1.11136	0.884745	0.848643	1.27584	1.17103	0.88742
C57BL/6J-male Chow	1.07773	1.21882	1.16553	0.976525	0.836645	1.01653	1.05467	0.94701	0.9798	0.99564	0.715626	0.986494	0.599857	0.826923	1.40995	1.28316	0.807459	1.12438	0.895075	0.707208	1.51169	0.883437	0.858084	0.998784	0.864562	1.00432	1.1207	0.918338	1.24323	1.31652	1.31983	0.921671	0.854392	0.509682	1.15239	0.9575	1.07685	1.14294	0.897614	1.04512	1.55126	1.5885	1.03517	1.08802	1.13383	1.09838	1.02568	0.785694	1.02794
C57BL/6J-male Chow	1.01773	1.12487	0.944204	0.992817	1.14495	0.862025	1.22966	0.980086	0.647962	1.01541	0.871949	0.88934	0.875599	0.911881	0.554066	0.993326	0.877233	0.939637	0.895878	0.409566	1.35434	1.05531	1.18558	1.02673	0.604978	1.28733	1.01279	1.28772	1.12189	1.1611	1.20896	1.18429	0.71068	0.928522	0.924367	1.09416	0.994321	1.05833	1.02869	0.982945	0.22008	0.581012	1.06601	1.086	1.00108	1.07251	1.04018	1.17464	0.964006
C57BL/6J-male Statin	0.956847	0.768413	1.2408	1.08356	1.1965	0.977562	1.23786	1.22596	1.30203	1.24078	1.06053	0.995378	0.998874	0.995996	0.432829	0.87187	1.12237	0.870762	0.889788	1.47812	0.953594	1.25338	1.06297	1.16462	1.28892	1.45825	1.19387	1.08789	1.46105	1.38711	1.27475	1.53095	1.34768	2.30595	0.876315	1.11061	1.02335	1.19833	0.96686	1.09531	0.341235	0.833789	0.66851	0.741724	1.7492	1.5368	1.06016	1.15049	1.12334
C57BL/6J-male Statin	1.19381	1.02641	1.27962	1.10866	1.05695	1.25356	1.13598	1.24577	1.54239	1.3094	1.23596	0.9981	0.642778	1.21095	0.786115	0.885076	0.95074	1.13064	1.08122	1.11912	0.874377	1.13153	1.02091	1.13909	1.08166	1.21016	1.39287	1.1814	0.988008	1.00568	1.02006	1.11276	0.99187	2.44673	1.16354	1.17025	1.11234	1.52009	1.03369	2.25007	0.258293	0.624209	0.626989	0.492652	0.622822	0.754065	1.17432	1.3392	0.899132
C57BL/6J-male Statin	0.980351	0.874761	1.05382	0.932633	0.997527	1.05053	1.08168	0.790537	1.40652	1.01315	0.792112	1.01736	0.483952	0.981301	1.33264	1.08228	0.852198	1.09146	1.08141	1.50561	0.41666	0.871651	0.797395	1.01515	1.20283	1.13643	1.31287	0.968861	0.655028	0.752988	0.637768	0.830131	1.15188	1.84517	1.05817	1.1098	1.0666	1.24527	1.02301	1.55633	0.241093	0.684492	0.776025	0.893166	0.464389	0.487512	1.13448	1.65467	0.820115
C57BL/6J-male Statin	0.863497	0.917106	1.01333	0.557693	0.98386	0.790028	0.916813	0.782086	0.716958	1.09143	0.695846	0.863208	0.837464	0.834042	0.563214	1.38026	0.890565	1.07445	0.6049	0.212603	0.400171	0.77521	0.627728	1.28026	0.834991	1.11364	1.03134	1.05806	1.01914	1.27394	1.21107	0.997672	0.945034	2.02847	1.09904	0.969014	1.10666	1.25847	1.1055	2.60316	0.360546	0.5601	0.798625	1.00804	0.480844	0.581367	1.01545	0.966951	0.750652
C57BL/6J-male Statin	0.849301	0.723915	0.883712	0.827097	0.930126	1.01483	0.909944	1.06051	0.70804	0.950801	0.754117	1.04976	0.99871	0.929493	0.80665	0.669974	1.22572	0.730932	0.892382	0.139528	0.56223	1.01113	1.02153	1.24908	1.19986	0.952576	1.29052	0.999027	1.10897	1.00739	1.15625	1.14543	1.00863	1.18517	1.10247	0.998817	1.216	1.04924	0.947137	0.96889	0.315223	0.919759	0.838907	0.724222	1.03733	1.12255	1.26643	1.15217	1.00332
[truncated: 81 more columns]
