# Supplementary material for: X chromosome dosage drives statin-induced dysglycemia and mitochondrial dysfunction
Source: Nat Commun. 2024 Jul 2;15:5571. doi: 10.1038/s41467-024-49764-2 (PMC11219728; doi:10.1038/s41467-024-49764-2)
Supplement: Supplementary file 7 — Source Data [file 41467_2024_49764_MOESM7_ESM.xlsx]

## Sheet: Legend
Sourced Data for "X chromosome dosage drives statin-induced dysglycemia and mitochondrial dysfunction"
	Peixiang Zhang1$, Joseph J. Munier2, Carrie B. Wiese1, Laurent Vergnes1, Jenny C. Link3#, Fahim Abbasi4, Emilio Ronquillo1, Katherine Scheker1, Antonio Muñoz5, Yu-Lin Kuang5, Elizabeth Theusch5, Meng Liu6, Gabriela Sanchez6, Akinyemi Oni-Orisan7, Carlos Iribarren6, Michael J. McPhaul8, Daniel K. Nomura9, Joshua W. Knowles4, Ronald M. Krauss5, Marisa W. Medina5, and Karen Reue
Each tab provides data for the specified figure or supplemental figure.

## Sheet: Figure 1
Figure 1A - Food intake bar graph
Female chow	Female statin	Male chow	Male statin
3.55243	3.87626	3.45756	4.28662
3.98936	3.86995	3.8693	4.16035
3.26748	3.71843	3.71622	4.41288
3.92604	3.59848	3.06166	3.42172
3.77406	3.44066	3.16723	3.22601
3.82156	3.55114	3.13292	3.31439
2.79255	3.47854	3.24641	4.33712
3.94504	3.94571	4.1913	4.94949
Figure 1B – Body weight line graph
Weeks	F Chow					F Statin					M Chow					M Statin
0	17.4	19.1	18.2	18.5	19.2	20.3	19.2	18.4	17.9	20.1	21.9	23.3	20.6	20.8	21.5	21.3	20.5	20.7	22.4	21.1
1	18.6	20.7	19.8	19.4	20.2	21.1	19.1	17.5	19.2	22.1	21.8	24.6	25.8	23	23.2	24.3	22.6	23.4	24.4	24.6
2	19.5	21.2	20.8	22	21.4	20.8	20.4	19.7	19	19.9	25.1	27	27.8	23.7	27.4	25.3	23.2	24.1	24.2	25.2
3	20.9	22	21.8	23.4	21.9	22.8	21.5	20.5	20.9	20.7	27.3	29.5	29.1	24.8	28.8	27	24.2	25.3	25.1	26.5
4	21.2	22.3	22.5	23.6	21.7	22.6	22.25	20.3	24.3	22.3	27.5	31.2	31	26.1	30	27.6	25.2	28.9	26.3	27.9
5	22.5	22.6	23.7	24.2	22	23.6	23.4	22	25	23.4	29.2	33.1	32.2	27.7	30.5	29.5	27.5	30.5	28.1	29.3
6	23.3	24	24.1	24.6	22.5	25.4	25.5	23	26.6	24.6	33.2	34.5	32.6	27.2	31.6	31.2	28.7	32.2	30.4	31.8
7	23.2	24.2	25.9	26.4	22.7	26.2	26.7	23	27.3	25.9	33.4	34.2	33.4	27.9	32.1	31.4	27.9	32.1	31.1	32.5
8	25.6	26.2	27.2	26.2	23.6	27.5	27.8	26.9	29.9	26.1	33.5	35.2	36.2	32.4	33.5	32.3	29.6	35.9	30.5	32.9
Figure 1C – Percent body weight gain bar graph
Female chow	Female statin	Male chow	Male statin
47.126	35.468	52.968	51.6432
37.173	44.792	51.073	44.3902
49.451	46.196	75.7282	73.43
41.622	67.039	55.7692	36.1607
22.917	29.851	55.814	55.9242
Figure 1D – Fasting glucose levels by week
Week 2
Female chow	Female statin	Male chow	Male statin
134	133	134	155
159	164	169	185
128	153	159	149
109	124	187	177
139	120	179	144
163	139
163	158
138	157
168	157
139	167
Week 4
Female chow	Female statin	Male chow	Male statin
134	183	142	183
159	164	165	198
128	153	208	212
163	189	219	170
163	157	206	205
138	158	219	156
139	139	157	203
133	181	165	143
	157		142
			171
			140
			125
Week 8
Female chow	Female statin	Male chow	Male statin
107	175	212	206
131	160	214	196
174	157	162	162
140	159	175	179
134	166	161	212
Week 16
Female chow	Female statin	Male chow	Male statin
171	234	159	209
195	186	169	219
201	207	204	169
183	262	224	173
191	237	189	213
			202
			260
			187
Figure 1E – GTT AUC by week
Week 2
Female chow	Female statin	Male chow	Male statin
11.8875	10.905	14.81	5.202
3.2575	11.0325	8.582	10.69
8.5425	11.1225	12.19	8.328
6.285	11.0855	3.496	11.06
8.35125	16.8863	7.201	9.77
9.78696	16.1475
9.195	8.99423
12.0675
9.7275
5.4675
Week 4
Female chow	Female statin	Male chow	Male statin
8.81724	11.6382	16.905	15.7409
6.435	10.4363	12.39	25.4775
9.52469	11.4075	20.0775	16.6174
5.415	13.1325	13.4475	16.425
14.5725	19.3425	9.345	15.135
6.40561	13.9875	18.2315	16.6275
	9.6225	10.7025	18.285
	16.4325	11.355	15.795
			16.4625
Week 8
Female chow	Female statin	Male chow	Male statin
15.165	30.3075	12.5463	17.3501
13.95	27.7575	13.621	25.6575
14.7525	18.3525	25.815	25.02
13.05	24.54	12.5775	22.62
16.275		15.48	27.0833
Week 16
Female chow	Female statin	Male chow	Male statin
15.39	33.09	22.7475	27.1508
15.5817	16.1052	21.105	25.3875
16.6602	16.68	25.7028	19.587
8.55	23.5796	23.1466	24.7875
8.91668	22.0621	17.5501	26.73
		16.0924	44.9775
		13.4475	42.165
		13.5225
Figure 1F – Grip strength
Female chow	Female statin	Male chow	Male statin
35	32	38.6	41
40.4	26	41.4	41.6
29.4	34.4	44.2	39.6
43	38	41.4	44.8
46.6	23	43.4	44.4
43.4	39.4
45	29
38	31
	27
	38
Figure 1G – Muscle mitochondrial content
Female chow	Female statin	Male chow	Male statin
0.468	0.414	1.1	1.14
0.601	0.229	0.87	0.87
0.574	0.233	0.94	0.97
0.575	0.235	1.08	1.32
0.43	0.152	0.89	0.85

## Sheet: Figure 2
Figure 2A – Lipidomics data
See Table S1
Figure 2B – Transcriptomic volcano plot
Data in Geo GSE184588
Figure 2C – Fatty acid levels
	Female chow					Female statin					Male chow					Male statin
C16:0	95.5368	111.024	65.3119	83.9523	53.6783	60.7205	57.361	52.6697	52.0788	49.2516	49.2201	62.5295	68.7843	41.5091	28.8532	44.9644	58.8073	66.0626	80.5197	68.5489
C18:0	45.8882	46.6179	31.503	31.8203	27.1546	27.3482	26.176	24.7122	24.1031	24.1829	25.1865	25.2323	29.7556	18.5024	14.9832	19.8824	22.1882	24.2731	30.8594	27.0786
C18:1	47.9314	73.1895	29.5083	37.0374	27.4452	37.2837	28.7238	19.8778	33.2626	15.1443	23.8806	29.2117	34.7954	55.1435	18.0757	24.0118	27.619	45.6214	75.7107	40.03
C20:0	3.45	5.04447	4.2872	3.50957	2.77617	2.63379	2.82262	2.11509	2.06175	2.86963	2.52464	2.93196	3.43288	2.25523	1.8609	2.32431	2.1378	2.80981	4.10111	4.43014
C20:4	4.71573	6.95602	3.79829	9.02829	7.61595	4.30766	4.61286	2.93176	5.66028	1.27272	5.15108	7.00459	6.1029	10.7917	5.56049	5.64355	6.73829	12.9405	7.81564	13.2995
C22:0	0.680821	0.618608	0.763732	0.313959	0.501905	0.678832	0.364475	0.269989	0.33354	0.472966	0.282942	0.572905	0.818665	0.393144	0.272786	0.522519	0.576015	0.558663	0.887412	0.949575
C24:0	7.94872	7.80506	3.26893	3.49001	2.15615	2.95706	4.07564	2.97489	2.12563	3.81544	3.02264	4.54152	6.52292	2.23598	1.23653	2.67547	4.08644	5.15558	5.22942	4.63327
C26:0	2.41636	2.17689	0.659912	0.86104	0.525921	0.455575	1.04391	0.879999	0.365918	1.25163	0.70732	1.27799	1.68416	0.599301	0.404676	0.606969	0.709905	1.16646	1.25319	1.22422
C22:6 (DHA)	4.80971	2.96517	4.09631	5.72775	6.01429	3.20214	2.31966	1.95566	4.02779	2.04825	2.59448	3.19464	3.76116	4.86721	2.7094	4.27502	2.84245	4.84246	4.39524	6.92578
Figure 2E – Hepa1-6 cell viability bar graph
	Control				Statin
Control - no FA	0.981966	1.00541	1.04959	0.965735	0.402164	0.390442	0.466186	0.393147
C16:0	0.457169	0.432822	0.374211	0.436429	0.260595	0.239856	0.205591	0.20018
C18:1	0.880974	0.901713	0.935077	0.839495	0.603246	0.655546	0.733093	0.634806
C18:0	0.863841	0.794409	0.820559	0.688007	0.403066	0.358882	0.342651	0.355275
C22:6 (DHA)	1.25879	0.679892	0.693417	0.739405	0.685302	0.690712	0.746619	0.66817

## Sheet: Figure 3
Figure 3A – GTT (fish oil experiment)
minutes	Female Statin/Vehicle				Female Statin/Fish Oil
0	128.5	151	147	78	139.5	154.5	156	142.5	166
15	414.5	440.5	294.5	334.5	210.5	269.5	364.5	352	372.5
30	368.5	390	282.5	335	190	249	291.5	237.5	308.5
60	237.5	264.5	231	200	148.5	183	249	207	229.5
120	140	186	161.5	154.5	125	137	187	188	171.5
minutes	Male Statin/Vehicle					Male Statin/Fish Oil
0	93.5	112	136	146	120.5	134.5	119.5	141	132.5	120.5
15	288	298.5	258.5	258.5	270.5	300	309	352.5	315	282.5
30	209	224	265	228	243	276.5	265	307.5	333	219.5
60	174	186.5	234	195	215.5	224.75	222.5	264.25	273	200.25
120	138.5	156.8	197.5	169.5	179.8	179.375	167.25	216.625	219	179.625
Figure 3B – Grip strength
Female Chow Vehicle	Female Chow Fish oil	Female Statin Vehicle	Female Statin Fish oil
66.6667	61.6667	56.6667	65
63.3333	61.6667	48.3333	71.6667
	61.6667	56.6667	66.6667
63.3333	61.6667	55	70
61.6667	60	68.3333	70
Male Chow Vehicle	Male Chow Fish oil	Male Statin Vehicle	Male Statin Fish oil
72	73	74	81
65	75	55	78
75	81	68	74
84	77	72	82
75	86	79	70.4
Figure 3C - Glycogen levels
Female Liver
Chow Vehicle	Chow Fish oil	Statin Vehicle	Statin Fish oil
37.05	29.36	12.59	16.78
35.65	21.33	23.07	44.74
34.95	33.21	12.24	37.75
33.56	10.84	5.25	31.46
28.66	31.81	8.05	43.34
Female Muscle
Chow Vehicle	Chow Fish oil	Statin Vehicle	Statin Fish oil
5.5	5.9	3.4	4
4.5	3.4	0.7	3.1
5.2	2.7	3.8	5.5
7.8	4.9	1.3	4.4
3.7	5.7	2.1	3.9
Male Liver
Chow Vehicle	Chow Fish oil	Statin Vehicle	Statin Fish oil
21.33	40.54	15.39	35.65
18.88	42.99	36.7	42.29
28.66	29.01	22.37	22.72
45.79	16.08	34.6	27.62
38.1	35.3	26.22	22.37
Male Muscle
Chow Vehicle	Chow Fish oil	Statin Vehicle	Statin Fish oil
6.3	5.9	3.7	5.5
8.2	6.4	10.3	7.1
7.7	4.4	4.1	7.6
5.8	7.6	2.9	4.3
6.7	6.2	3.3	4.6
Figure 3D – Ratio of Phospho-G3K-3beta over Total G3K-3beta
Female
Chow Vehicle	Chow Fish oil	Statin Vehicle	Statin Fish oil
1.22628	0.516792	0.38669	0.80703
1.06703	0.500634	0.64884	1.07043
0.706693	0.761766	0.366889	0.820454
Male
Chow Vehicle	Chow Fish oil	Statin Vehicle	Statin Fish oil
1.01	1.52	0.78	1.11
1.21	1.06	0.96	1.17
0.77	0.91	1.24	1.24
Uncropped Western blots

## Sheet: Figure 4
Figure 4B – Nrf2 target gene expression
	Female chow			Female statin			Male chow			Male statin
Gsr	1.05117	1.02068	0.928146	0.735644	0.8914	0.715608	0.892544	1.04956	0.938711	1.27167	0.881879	0.840004
Txnrd1	1.04146	1.01031	0.948236	0.780242	0.865725	0.857781	0.768382	0.890195	0.849322	1.05974	0.798475	0.744698
Sqstm1	1.06417	1.02814	0.907691	0.656421	0.697441	0.70746	0.704172	0.813458	0.788182	0.764246	0.608394	0.560761
Pgd	1.2429	0.89259	0.864511	0.503467	0.368702	0.16376	0.184703	0.215805	0.199693	0.194079	0.21649	0.248833
Figure 4C – Gclc gene expression
Female chow	Female statin	Male chow	Male statin
0.88	0.81	1.03	2.02
1.24	0.88	1.78	1.95
1.2	0.59	2.74	2.13
0.87	0.71	1.41	1.71
0.81	0.77	1.58	1.9
Figure 4D – Glud1 and Got1 gene expression
	Female chow					Female statin					Male chow					Male statin
Glud1	0.987	0.931	1.086	0.838	1.176	2.527	2.618	5.192	0.711	2.815	1.158	1.051	1.161	0.778	0.283	0.912	0.243	0.469	0.806	0.595
Got1	1.507	0.9	0.876	0.88	0.832	0.426	0.204	0.516	0.293	0.18	1.191	2.448	1.004	1.838	0.21	1.131	0.126	0.441	1.266	0.448
Figure 4E – Glutamate levels
Liver
Female chow	Female statin	Male chow	Male statin
7.27478	2.0157	3.76873	3.08004
4.20698	1.54614	3.39308	5.05219
3.70612	1.29571	2.14092	4.77046
3.67482	3.23656	6.24174	7.39999
6.86782	3.17395	6.30435	4.01916
Plasma
Female chow	Female statin	Male chow	Male statin
112.065	51.8047	103.456	160.977
85.8478	39.2831	114.804	98.3694
128.108	73.7175	70.9784	101.891
90.9347	79.587	109.326	167.238
83.5	65.5002	150.804	90.9347
Figure 4F – alpha ketogluterate levels
Liver
Female chow	Female statin	Male chow	Male statin
1.0725	1.92426	1.35642	0.50466
0.93054	1.35642	0.93054	1.7823
0.50466	1.92426	0.93054	1.0725
0.93054	0.93054	0.64662	1.0725
0.64662	1.64034	0.50466	0.78858
Plasma
Female chow	Female statin	Male chow	Male statin
69.3271	32.1471	42.9631	65.9471
84.8751	75.4111	65.9471	55.8071
58.5111	98.3951	84.8751	91.6351
50.3991	57.1591	35.5271	50.3991
36.8791	55.8071	61.2151	77.4391
Figure 4G – Ratio of GSH to GSSG levels in females (fish oil experiment)
Chow Vehicle	Chow Fish oil	Statin Vehicle	Statin Fish oil
10.2883	12.4367	8.10921	9.82742
9.99474	10.0455	6.21123	9.34504
9.75642	9.22097	8.05072	9.60275
8.82404	12.6453	7.84775	8.65777
10.0397	11.5905	7.76703	9.06722
Figure 4H – Mitochondrial respiration in females
Complex I
Chow Vehicle	Chow Fish oil	Statin Vehicle	Statin Fish oil
89.2275	89.3159	48.9366	117.502
74.7786	100.02	76.7098	71.8217
137.262	116.194	43.3334	165.234
133.353	214.508	69.3426	175.811
67.5167		30.501	85.4774
Complex II
Chow Vehicle	Chow Fish oil	Statin Vehicle	Statin Fish oil
96.0656	130.468	44.4285	143.711
81.3257	76.3752	73.0614	108.149
136.776	69.8118	44.8484	144.886
118.108	189.801	77.2925	173.858
70.5553		50.217	84.4058
Complex IV
Chow Vehicle	Chow Fish oil	Statin Vehicle	Statin Fish oil
93.3663	98.1361	58.5101	111.98
99.8789	66.9646	88.7389	91.4894
123.211	63.8551	44.795	83.1305
100.587	137.874	57.4465	118.964
85.045		74.5887	98.0873
Figure 4I – Ratio of GSH to GSSG levels in males (fish oil experiment)
Chow Vehicle	Chow Fish oil	Statin Vehicle	Statin Fish oil
7.4372	7.78291	7.54074	6.52962
4.50627	5.68559	4.91162	2.33772
14.1502	8.00077	7.35786	9.08873
4.32497	5.94855	9.58163	13.557
	7.04468	3.70815	5.827
Figure 5J – Mitochondrial respiration in males (fish oil experiment)
Complex I
Chow Vehicle	Chow Fish oil	Statin Vehicle	Statin Fish oil
58.1442	159.115	171.236	101.993
104.781	168.102	192.191	141.565
96.709	105.222	183.413	106.238
130.151	77.4367	181.179	149.926
111.822	80.2209		171.99
Complex II
Chow Vehicle	Chow Fish oil	Statin Vehicle	Statin Fish oil
76.2504	151.539	98.2262	95.4263
101.433	138.046	143.773	107.359
110.074	102.304	128.25	65.7522
113.558	79.7087	132.662	124.005
95.9223	51.738		115.502
Complex IV
Chow Vehicle	Chow Fish oil	Statin Vehicle	Statin Fish oil
96.7658	142.631	89.7031	144.253
108.194	158.553	114.64	107.67
108.538	149.595	108.668	70.8935
94.3269	99.6687	135.432	140.339
91.1983	41.5774		127.463

## Sheet: Figure 5
Figure 5B – GTT AUC in FCG mice
	XX Testes						XX Ovaries						XY Testes						XY Ovaries
chow	20.025	11.0228	9.8609	13.3708			11.5353	20.9722	12.0774	18.0282	27.2025	25.1475	7.97802	12.1578	16.7709	12.5985	27.165	7.76021	14.3052	16.8954	19.8075	18.3893	24.3075
statin	21.2775	30.15	34.2525	24.99	20.8744		33.5175	39.405	19.125	34.5075	16.965		8.34044	9.645	16.455				28.4325	19.1401	13.5675	23.25
Figure 5B continued – GTT data used to calculate AUC presented in Figure 5B
	0'	15'	60'	120'	180'
XX-Ovary- control	148	322	259	159	136
	168	487	376	181	126
	150	445	216	141
	165	448	350	159
	151	408	436	225	154
	156	446	395	219	160
XX-Ovary- statin	120	474	351	277	165
	159	556	541	245	235
	61	266	259	97	75
	151	471	258	464	168
	61	298	195	96	85
XX-Testis- control	179	399	329	258	206
	158	434	223	124
	193	393	284	147
	164	361	283	192	129
XX-Testis- statin	135	454	310	167	155
	177	481	369	309	278
	141	454	406	280	228
	158	469	362	197	245
	80	431	269	89	73
XY-Ovary- control	181	316	390	154
	182	443	351	188	104
	149	423	304	194	174
	161	439	318	194	154
	145	464	304	226	196
XY-Ovary- statin	154	516	443	171	200
	182	452	327	241	178
	182	425	245	223	199
	143	426	379	178	152
XY-Testis- control	145	286	227	121
	162	407	253	163
	185	365	406	177
	113	266	186	137	132
	156	414	370	260	221
	125	251	204	119
XY-Testis- control	178	315	221	204	187
	184	347	274	185	104
	105	447	223	105
Figure 5C – Grip strength
	XX Testes						XX Ovaries						XY Testes						XY Ovaries
Chow	72	69	67	65			56	57	55	55	59	58	56	56	57	58	53	61	53	51	57	42	53
Statin	58	56	58	62	51		45	48	45	49	51		55	56	58				50	49	45	48

## Sheet: Figure 6
Figure 6B – GTT AUC
	Chow						Statin
Kdm5c+/+	7.46586	10.9126	10.9951	2.17427	9.9425	12.4214	12.5403	15.6596	11.7411	17.2027	24.6119
Kdm5c+/–	8.01439	8.05583	18.2329	8.9656			5.62354	7.365	7.53	10.7525
Figure 6B continued – GTT data used to calculate AUC in Figure 6B
	0'	15'	60'	120'	180'
Kdm5c+/+ Control	145	244	233	140	111
	153	348	245	160	95
	147	367	188	197	96
	153	227	132	101
	118	303	175	148	94
	135	242	250	199	101
Kdm5c+/+ Statin	165	371	276	177	152
	168	403	253	246	145
	145	412	204	161	111
	157	447	312	167	121
	200	555	449	224	122
Kdm5c+/– Control	163	334	235	112
	146	304	215	134
	127	237	347	191	107
	154	398	169	175	117
Kdm5c+/– Statin	198	395	180	98
	224	484	195	79
	190	315	232	211	197
	205	548	220	166
Figure 6B – Grip strength
	Chow						Statin
Kdm5c+/+	69	80	68	81	80		71	72	55	75	66
Kdm5c+/–	62	66	69	68	69		69	71	62	64.2
Figure 6C – Ratio of GSH to GSSG
	Chow							Statin
Kdm5c+/+	17.2266	14.1274	11.8386	6.72548	14.8947	11.8228		5.68069	6.75485	7.89302	6.88637	12.8509
Kdm5c+/–	21.9131	9.26726	10.7301	7.94457				11.5954	15.2553	6.73681	11.5902
Figure 6D – Mitochondrial respiration
Complex I
	Chow								Statin
Kdm5c+/+	95.5941	95.6	117.774	114.484	126.228	80.6986	91.2985	78.3225	62.8473	48.602	32.996	82.7714
Kdm5c+/–	89.8879	79.0571		155.126	117.349				168.559	131.141	136.439	134.996
Complex II
	Chow								Statin
Kdm5c+/+	80.8642	85.2167	89.1664	146.499	135.261	104.528	84.8032	73.6608	57.7391	56.2285	41.146	93.2669
Kdm5c+/–	80.5499	90.3036		132.043	130.657				169.307	121.393	143.711	148.429
Complex IV
	Chow								Statin
Kdm5c+/+	60.1818	91.1491	109.968	109.532	127.635	127.847	74.3648	99.3213	32.6996	61.5612	76.4358	113.638
Kdm5c+/–	63.1792	50.2604		73.3659	110.697				126.206	111.551	137.228	111.694
Figure 6E – Gene expression levels
Acaca	Chow							Statin
Kdm5c+/+	1.332	0.283	1.079	0.818	1.488			0.542	0.357	0.79	0.317	0.335
Kdm5c+/–	0.914	1.245	0.51	0.712				0.505	0.68	1.387	0.478
Fasn	Chow							Statin
Kdm5c+/+	1.364	0.23	1.51	0.838	1.047	1.266	0.745	0.543	0.177	0.619	0.487	0.226
Kdm5c+/–	0.842	0.891	0.442	0.567				0.327	0.626	0.324	1.736
Elovl6	Chow							Statin
Kdm5c+/+	1.485	1.036	0.571	0.908				0.43	0.824	0.3
Kdm5c+/–	1.036	0.349	0.66					1.438	0.865	0.834	1.045

## Sheet: Figure 7
Figure 7B – Change in DHA, EPA, and fasting glucose levels in humans
Women DHA	Men DHA	Women EPA	Men EPA	Women fasting glucose	Men fasting glucose
-56.58	-40.92	-9.49	-24.52	12.67	-0.33
-36.68	-53.4	-1.94	-82.09	0.67	0
-37.67	-60.39	8.37	-20.08	2.33	0
-44.12	-51.18	0.92	-12.4	1.67	-14
-112.77	-26.9	-19.69	12.84	4.33	1.33
-44.39	-35.22	21.84	-10.48	-1.33	-8.67
21.38	-44.23	35.31	-53.29	2.33	5.67
-15.12	-76.47	13.9	-10.51	0.33	1.67
-86.27	-2.95	-89.42	23.3	-6	9.33
2.38	41.88	28.56	-11.05	10.33	-0.33
20.06	-10.13	24.33	6.6	1.67	-2
-43.48	-87.18	9.8	-35.37	5	9
-40.9	-50.35	-25.29	-8.89	2	2.5
-46.04	-74.32	-34.04	-3.17	-4.33	-3.33
4.24	-66.5	0.58	-17.48	7.33	2.33
-104.36	-58.76	-20.25	-0.65	-1.5	3.67
-39.72	27.06	-8.26	19.07	-4.33	-9
-22.4	-34.46	-7.01	62.18	-4	-0.67
-11.64	15.08	11.82	-18.91	2.67	-3
-49.14	18.5	-2.26	25.61	2.33	-2
-87.88	18.29	-30.67	18.52	7.33	2.67
-96.43	-17.02	-9.03	2.84	-0.67	4.33
-54.29	34.75	-27.14	40.49	7.67	2.33
-54.72	11.84	-24.94	13.13	-1.33	0.67
-147.91	-67.12	18.93	-22.29	7.67	-1.67
-193.69	-43.01	-56.2	-33.62	17.5	-3.67
	64.11		37.07		1
-53.0054	3.76		-1.62		1.33
	27.09		-17.06		-1
	29.78		26.91		-4.33
	-16.69		-23.11		0
	-113.29		-46.98		-3.67
	-10.85		-15.78		-4.67
	9.33		-13.7		-3.67
	-173.14		-46.52		13
	-61.95		-40.01		-9.67
	3.68		-2.35		-1.33
	-8.8		-12.28		4.33
	-76.93		29.96		5
	27.5		37.92		3.67
	-65.47		-10.18		4.67
	-32.29		30.49		-2
	-52.48		3.17		4.33
Figure 7C-D – DHA, EPA, and glucose levels in all subjects
Female glucose change	Female DHA change	Female EPA change	Male glucose change	Male DHA change	Male EPA change
-6	-86.27	-89.42	-14	-51.18	-12.4
-4.33	-46.04	-34.04	-9.67	-61.95	-40.01
-4.33	-39.72	-8.26	-9	27.06	19.07
-4	-22.4	-7.01	-8.67	-35.22	-10.48
-1.5	-104.36	-20.25	-4.67	-10.85	-15.78
-1.33	-44.39	21.84	-4.33	29.78	26.91
-1.33	-54.72	-24.94	-3.67	-43.01	-33.62
-0.67	-96.43	-9.03	-3.67	-113.29	-46.98
0.33	-15.12	13.9	-3.67	9.33	-13.7
0.67	-36.68	-1.94	-3.33	-74.32	-3.17
1.67	-44.12	0.92	-3	15.08	-18.91
1.67	20.06	24.33	-2	-10.13	6.6
2	-40.9	-25.29	-2	18.5	25.61
2.33	-37.67	8.37	-2	-32.29	30.49
2.33	21.38	35.31	-1.67	-67.12	-22.29
2.33	-49.14	-2.26	-1.33	3.68	-2.35
2.67	-11.64	11.82	-1	27.09	-17.06
4.33	-112.77	-19.69	-0.67	-34.46	62.18
5	-43.48	9.8	-0.33	-40.92	-24.52
7.33	4.24	0.58	-0.33	41.88	-11.05
7.33	-87.88	-30.67	0	-53.4	-82.09
7.67	-54.29	-27.14	0	-60.39	-20.08
7.67	-147.91	18.93	0	-16.69	-23.11
10.33	2.38	28.56	0.67	11.84	13.13
12.67	-56.58	-9.49	1	64.11	37.07
17.5	-193.69	-56.2	1.33	-26.9	-1.62
			1.33	3.76	12.84
			1.67	-76.47	-10.51
			2.33	-66.5	40.49
			2.33	34.75	-17.48
			2.5	-50.35	-8.89
			2.67	18.29	18.52
			3.67	-58.76	-0.65
			3.67	27.5	37.92
			4.33	-17.02	2.84
			4.33	-8.8	-12.28
			4.33	-52.48	3.17
			4.67	-65.47	-10.18
			5	-76.93	29.96
			5.67	-44.23	-53.29
			9	-87.18	-35.37
			9.33	-2.95	23.3
			13	-173.14	-46.52
Figure 7E – DHA and glucose levels in subjects with increased glucose levels
Female glucose change	Female DHA change	Male glucose change	Male DHA change
0.33	-15.12	1	64.11
0.67	-36.68	1.33	3.76
1.67	-44.12	1.33	-26.9
1.67	20.06	1.67	-76.47
2	-40.9	2.33	34.75
2.33	-37.67	2.33	-66.5
2.33	21.38	2.5	-50.35
2.33	-49.14	2.67	18.29
2.67	-11.64	3.67	-58.76
4.33	-112.77	3.67	27.5
5	-43.48	4.33	-17.02
7.33	4.24	4.33	-8.8
7.33	-87.88	4.33	-52.48
7.67	-54.29	4.67	-65.47
7.67	-147.91	5	-76.93
10.33	2.38	5.67	-44.23
12.67	-56.58	9	-87.18
17.5	-193.69	9.33	-2.95
		13	-173.14
Figure 7F – DHA and glucose levels in subjects with decreased glucose levels
Female glucose change	Female DHA change	Male glucose change	Male DHA change
-6	-86.27	-14	-51.18
-4.33	-46.04	-9.67	-61.95
-4.33	-39.72	-9	27.06
-4	-22.4	-8.67	-35.22
-1.5	-104.36	-4.67	-10.85
-1.33	-44.39	-4.33	29.78
-1.33	-54.72	-3.67	-43.01
-0.67	-96.43	-3.67	-113.29
		-3.67	9.33
		-3.33	-74.32
		-3	15.08
		-2	-10.13
		-2	18.5
		-2	-32.29
		-1.67	-67.12
		-1.33	3.68
		-1	27.09
		-0.67	-34.46
		-0.33	-40.92
		-0.33	41.88
		0	-53.4
		0	-60.39
		0	-16.69

## Sheet: Figure 8
Figure 8B – Female iPSC mitochondrial respiration
	Controls			NOD
I	148	98.4	163.1	49.8	111.4	62.2
II	142.5	201.2	146.5	50.5	106.5	68.5
IV	134.4	148.4	144.9	57.2	101.8	67.2
Figure 8C – Male iPSC mitochondrial respiration
	Controls			NOD
I	81.7	110.1	118.5	89	147.3	71
II	88.4	123.6	119	154.1	115.5	100.4
IV	49.7	113.5	76.5	164	142	135.6
Figure 8D – iPSC gene expression levels
KDM5C	Female													Male
Control Mock	0.94829	1.27935	1.00222	0.87785	1.34057	0.96196	1.12197	1.12562	0.87942	0.8126	0.70132	1.08059	0.86824	0.76114	0.75377	0.82548	0.88225	0.74462	0.74279	0.66278	0.78856	0.79976	0.68587	0.73111
Control Statin	0.79964	1.20121	0.92901	0.82	1.30129	0.96675	1.02296	1.03955	0.85304	0.75995	0.69002	1.00258	0.86603	0.71232	0.69953	0.75348	0.82792	0.73993	0.7458	0.68692	0.7123	0.59042	0.61246	0.6676
NOD Mock	0.89746	0.91985	1.44587	1.02598	1.10879	0.99182	1.08731	0.71036	0.84547	0.97446	1.31417	0.94166	0.89308	0.7126	0.79464	0.67956	0.7037	0.67397	0.70332	0.71275	0.61788	0.77377	0.7299	0.69962
NOD Statin	0.86518	0.82761	1.42611	0.9619	1.05309	1.0045	1.01525	0.76477	0.84334	0.99669	1.09696	1.02151	0.84475	0.65657	0.79024	0.6578	0.62801	0.67	0.69636	0.73184	0.72296	0.72086	0.66463	0.71956
FLNA	Female													Male
Control Mock	0.90864	0.95949	1.2208	0.83839	1.12327	0.8232	1.00146	1.0858	1.09283	1.00803	0.84953	1.02712	1.06144	0.9094	1.3925	1.35539	0.97996	0.95574	0.83463	0.85922	1.03581	0.98651	1.24644	1.0115
Control Statin	0.81959	1.00983	1.24479	0.878	1.14439	0.78241	1.0238	1.1277	1.08974	0.97314	0.92782	1.13789	1.15028	0.94796	1.35387	1.30688	1.03981	1.05215	0.87527	0.9279	0.98031	0.73373	1.24977	0.97426
NOD Mock	1.0325	0.9733	1.30895	1.3025	1.30762	0.8698	0.96692	0.82248	0.93946	0.91835	1.1481	1.03039	0.97319	1.04411	1.36436	1.07946	1.15376	0.87745	0.92836	0.91338	0.71255	0.9398	0.91427	0.7566
NOD Statin	1.11568	0.91237	1.15694	1.36955	1.35971	0.96317	0.97843	1.03477	1.04436	1.03757	1.13543	1.30777	0.98604	1.03448	1.44832	1.19815	1.28716	0.93808	1.07588	1.07847	0.90941	0.97133	0.86953	0.86161

## Sheet: Sup Figure 1
Sup Figure 1A-B – GTT data used to calculate AUC presented in Figure 1E
Week 2	0'	15'	60'	120'	180'
Female – Control	134	395	199	181	148
	159	241	170	181	153
	128	271	209	163	139
	109	190	163	146	157
	139	293	214	188	135
	163	419	208	190	135
	163	370	209	198	177
	138	342	235	188	192
	168	369	229	205	188
	139	243	184	179	129
Female – Statin	133	326	203	195	175
	164	396	237	208	165
	153	403	218	179	180
	139	403	178	160	148
	157	438	218	180	142
	157	477	262	231	183
	167	424	200	170	141
Male – Control	134	278	256	191	156
	169	342	245	142
	159	309	279	190	127
	187	297	194	156
	179	294	245	187	145
Male – Statin	155	297	168	162	132
	185	403	249	205	141
	149	303	196	175	131
	177	328	237	247	132
	144	302	245	134
Week 4	0'	15'	60'	120'	180'
Female – Control	134	295	199	148	110
	159	241	170	103	102
	128	271	200	119	101
	163	419	208	135	157
	163	370	201	194	141
	138	342	235	192	142
	139	369	229	148	109
	133	243	184	144	107
Female – Statin	183	326	293	153	142
	164	396	237	180	159
	153	403	218	132	130
	189	403	278	198	144
	157	438	218	175	171
	158	553	271	169	188
	139	293	274	168	157
	181	352	246	183	213
	157	477	262	187	141
Male – Control	142	401	264	265	200
	165	454	209	213	207
	208	389	433	401	236
	179	430	318	316	252
	206	362	254	284	241
	219	458	265	193	155
	157	356	226	210	194
	165	426	229	199	172
Male – Statin	183	387	309	207	179
	198	447	373	316	207
	212	479	379	305	193
	170	460	439	392	172
	205	472	387	321	164
	156	563	226	197	180
	203	533	319	212	244
	143	390	316	209	191
	142	524	238	208	227
	171	543	259	214	174
	140	568	219	149	166
Week 8	0'	15'	60'	120	180
Female – Control	107	272	212	201	177
	131	360	223	219	197
	174	413	313	254	172
	140	368	218	214	211
	134	359	276	247	188
Female – Statin	175	391
	160	582	437	252	220
	157	506	343	312	299
	159	338	331	245	184
	166	416	358	312	281
Male – Control	212	451	312	216	140
	214	462	335	208	183
	162	500	348	242	199
	175	414	234	183	236
	161	320	281	224	182
Male – Statin	206	581	296	238	164
	196	587	335	299	211
	162	409	358	272	186
	179	465	371	236	197
	212	540	350	382	205
Week 16	0'	15'	60'	120	180
Female – Control	171	439	231	197	177
	195	501	272	173	182
	201	494	297	198	165
	183	343	200	204	192
	191	390	222	167	142
Female – Statin	234	750	433	260	242
	186	497	283	185	174
	207	487	297	214	219
	262	496	357	268	194
	237	540	310	257	192
Male – Control		420	395	184	173
	159	400	357	215	163
	169	415	420	258	162
	204	472	399	300	161
	224	505	321	297	210
	189	315	222	181	107
		425	207	166	157
		344	201	158	135
Male – Statin	209	453	325	314	157
	219	414	382	219	153
	169	440	294	229	135
	173	414	380	268	206
	213	448	417	362	214
	202	455	449	353	234
	260	606	530	259	213
	187
Sup Figure 1C – Plasma Insulin Levels
Week 4	Chow					Statin
Female	0.626069	0.189252	2.23852	0.113753	1.41881	0.884923	5.3178	1.90416	0.502034	2.44344
Male	2.10909	3.77546	4.65449	1.28938	4.57965	3.47991	1.53737	0.992632	8.66002	8.93753
Week 8	Chow					Statin
Female	1.90956	4.37406	1.04131	0.334858	6.93025	1.26781	2.36255	2.39491	2.84251	3.55975
Male	5.97746	4.26104	9.68782	3.84992	2.76045	7.42666	10.9212	3.33602	8.14612	1.55792
Week 16	Chow					Statin
Female	3.82936	1.9896	3.90131			0.859018	0.961798	3.67519
Male	1.7532	1.5682	9.2767	8.55724	8.55724	7.63222	8.04334	4.15826	2.03071	7.52944
Sup Figure 1D – HOMA-IR
Week 4	Chow					Statin
Female	1.16922	0.37001	3.42938	0.31368	2.75322	2.36277	10.7848	4.25071		5.59716
Male	5.20053	9.25434	9.91495	2.69019	9.55508	8.37756	3.38704	2.6214	19.5847	19.6906
Week 8	Chow					Statin
Female	3.6498	8.55176	2.03588	0.85011		3.23712	5.51527	5.48598	6.59424	8.62171
Male	18.4892	13.3044	9.83003	6.48442		22.3217	31.2314	7.88513	21.275	4.81889
Week 16	Chow					Statin
Female	11.2302	5.66064	9.73356			2.59441	3.67664	9.97375
Male	4.0672	3.86682	27.6115	23.5972		23.2736	25.7008	10.2533	5.12578	23.3996

[truncated: 4 more sheets: Sup Figure 2, Sup Figure 3, Sup Figure 4, Sup Figure 5]
